# Supplementary material for: Pixelwise H-score: A novel digital image analysis-based metric to quantify membrane biomarker expression from immunohistochemistry images
Source: PLoS One. 2021 Sep 27;16(9):e0245638. doi: 10.1371/journal.pone.0245638 (PMC8475990; doi:10.1371/journal.pone.0245638)
Supplement: S1 Table — The table lists the pathologist H-score, mRNA transcript level and the various DIA endpoints for every sample for a given biomarker. (XLSX) [file pone.0245638.s002.xlsx]

## Sheet: 5T4 consolidated results
Case ID	0	1+	2+	3+	Pathologist H-score	5T4 transcript	H-score (HALO)	H-score (QuPath)	ATM Score	Pix H-score (VIS)	Pix H-score (HALO)
p574-Tp1	50	19	30	1	82	7.2	6.84533	61.9843	21.499	47.3586	34.389
01-0803 1-2	40	55	5	0	65	26.56	31.6141	10.8716	28.5531	115.461	79.299
06-0370	70	25	5	0	35	2.95	1.27593	1.58774	21.4501	31.2369	21.7826
42362T2	70	25	5	0	35	3.94	6.87858	10.8805	25.0138	49.0699	35.5749
01-0677 1-2	30	34	35	1	107	6.8	20.9555	35.5327	27.8162	86.4492	83.9326
01-0158 1-2	15	40	45	0	130	4	47.8775	53.4414	33.5087	115.887	103.59
01-0496 1-2	60	25	15	0	55	6.1	6.37688	10.5514	22.9593	47.1905	36.5974
p65-Tc6	100	0	0	0	0	3.77	0.676081	0.81418	21.8856	20.0559	13.4488
p566-Tp3	1	9	55	35	224	10.91	67.8677	88.8029	48.0574	170.064	123.393
42305T2	25	10	30	35	175	22.26	97.8401	110.289	49.4927	162.795	169.102
42363T2	30	25	40	5	120	7.53	53.5194	74.7345	41.2322	146.22	137.576
42355T2	10	70	10	10	120	6.48	20.7391	27.69	33.2447	76.6531	65.5982
09-1339	80	10	10	0	30	7.29	29.6973	36.5018	37.8037	99.4611	91.9071
01-0485 1-2	80	10	10	0	30	4.4	25.9404	47.8874	30.4178	69.6427	52.459
01-0723 1-2	5	10	45	40	135	16	28.9977	44.9512	37.9286	129.01	115.507
01-0923 1-2	15	34	50	1	137	15.5	69.0221	80.3684	38.9486	132.1	121.643
01-0155 1-2	19	50	30	1	113	14.5	59.429	68.1422	37.705	132.301	123.242
05-1016	100	0	0	0	0	0.5	0.0481352	0.065673	11.7295	2.83674	2.02446
42372T2	60	10	25	5	75	11.8	18.4435	14.2404	30.7204	87.284	72.7278
42331T2	50	29	20	1	72	10.35	16.6922	23.5313	30.2908	73.9166	55.0351
01-0665 1-2	40	25	25	10	105	15.3	60.8732	41.1144	34.2466	111.245	112.638
Pathologist H-score is rounded up to the near integer

## Sheet: P-cadherin consolidated results
Case ID	0	1+	2+	3+	Pathologist H-score	P-Cadherin transcript	H-score (HALO)	H-score (QuPath)	ATM Score	Pix H-score (VIS)	Pix H-score (HALO)
F00008229	57	27	10	6	65	277	48.8874	21.1381	29.8349	61.57	79.3136
F00008242	4.4	5	17.6	73	259	2331	122.725	41.5545	54.1194	146.43	171.108
F00038659	0	0	13.8	86	286	4006	142.514	106.3	55.9324	177.97	177.685
F00038789	0	0.2	2.8	97	297	5405	217.413	185	67.8923	203.14	200.776
F00041237	2	14.2	74.2	9.6	191	715	130.744	126.404	53.9176	96.67	113.384
F00041775	0	0	46	54	254	2858	112.996	86.8028	51.4496	160.74	177.55
F00044650	24	67.6	8.4	0	84	1581	186.121	141.53	47.8694	120.87	122.052
F00050128	0	0	11	89	289	3937	139.264	86.6409	53.9665	182.06	201.289
F00054380	0.8	10.4	84.4	4.4	192	2929	181.514	151.172	52.6886	176.12	150.881
F00058546	0	28.4	36.6	35	207	1043	152.226	160.418	55.9399	173.84	160.905
F00075520	13	23.2	42.6	21.2	172	353	213.339	192.67	58.9999	111.25	136.248
F00076413	0	0	78	22	222	3188	89.6961	86.43	55.0947	150.98	150.74
F00078126	0	1.6	30.8	67.6	266	2503	107.788	58.9013	50.0792	148.04	145.5
F00078743	1	2	49	48	244	4055	110.076	90.1462	56.1792	170.27	157.491
F00078752	6	31.4	49.6	13	170	1661	80.5468	56.2633	42.9493	128.14	120.258
F00082138	83.6	15.4	1	0	17	178	18.7506	6.62998	24.7124	20.46	25.6316
F00082141	0	0	3	97	297	2615	101.264	68.1636	59.907	148.7	170.786
F00082142	68	20	8.2	3.4	47	232	32.9711	22.4071	33.7668	41	47.5692
F00082143	0	18	51	31	213	1117	116.25	97.2767	54.6795	149.75	146.165
F00082144	0	0.2	17.8	82	282	2564	87.5244	69.3773	58.3735	136.5	158.313
F00082145	0	0.2	28.8	71	271	3869	141.466	89.4755	59.2909	162.37	174.939
F00082146	0	0.6	47.4	52	251	3893	143.629	117.815	63.5605	172.95	182.451
F00082175	0	0	78	22	222	4788	132.432	92.5253	50.5161	165.52	163.551
F00082454	0	0	0	100	300	4222	242.116	170.582	77.5836	203.87	229.267
F00082455	0	0	26	74	274	3573	101.047	78.7523	53.2777	152.89	151.487
F00082457	0	0	0	100	132	1241	61.6194	52.7436	43.1245	110.79	106.156
F00082458	0	71.2	26	2.8	113	1832	83.3791	68.2235	46.9374	86.99	85.8359
F00082460	5.4	78	14.6	2	139	406	104.663	67.0388	43.9525	89.43	96.0108
F00082461	0	0	2	98	298	4976	154.464	137.406	61.2705	166.48	169.902
F00082463	0	31	58.4	9.6	177	1794	55.9662	46.5634	53.0137	98.31	104.084
Pathologist H-score is rounded up to the near integer

## Sheet: PD-L1 consolidated results
Case ID	0	1+	2+	3+	Pathologist H-score	PD-L1 transcript	H-score (HALO)	H-score (QuPath)	ATM Score	Pix H-score (VIS)	Pix H-score (HALO)
1	0	20	75	5	185	449	61.6453	107.754	29.8822	118.92	85.5461
2	98	2	0	0	2	262	25.778	58.9029	26.4209	96.9742	82.5324
3	70	15	15	0	45	288	17.7204	48.3554	18.4993	70.2794	57.5928
4	85	10	4	1	21	103	3.95728	9.53569	14.3893	14.6104	10.9972
5	98	0	1	1	5	161	5.73434	21.7707	13.4893	48.2052	32.3446
6	0	10	55	35	225	740	9.95918	13.4874	9.19966	49.1625	51.4733
7	30	35	34	1	106	367	51.0414	85.4997	30.4658	77.1451	63.1605
8	100	0	0	0	0	44	0.329027	1.97384	9.52454	4.26811	1.33292
9	0	5	45	50	245	493	27.0344	74.3034	23.333	85.8049	72.9868
10	100	0	0	0	0	81	10.3576	27.947	15.9856	37.6417	37.4503
11	15	55	30	0	115	317	41.1105	89.2784	22.4349	100.865	81.3696
12	75	12	12	1	39	193	10.1603	29.9443	16.2492	51.1238	45.2016
13	100	0	0	0	0	86	1.76554	4.0459	10.473	18.2543	9.58169
14	100	0	0	0	0	86	3.27855	8.79339	9.42175	25.436	25.7647
15	99	1	0	0	1	131	4.67082	12.9175	11.9436	22.0534	22.1751
16	0	0	95	5	205	1046	72.9571	107.989	33.7673	128.491	104.287
17	100	0	0	0	0	125	7.70403	10.5185	10.4733	12.5964	17.0251
18	98	2	0	0	2	169	1.96547	4.87959	8.85427	13.3466	17.2047
19	99	1	0	0	1	97	3.32488	14.0612	15.0572	16.6999	8.8447
20	0	0	80	20	220	1555	78.9992	118.902	26.9507	131.179	109.029
21	3	10	85	2	186	378	9.28544	62.6326	12.1593	49.6151	42.3515
22	99	0	1	0	2	123	5.88809	8.79875	11.1947	37.4955	55.8099
23	99	0	1	0	2	81	10.1763	22.9986	15.0905	37.8772	33.3612
24	10	65	20	5	120	418	23.7945	34.116	22.7098	80.5683	50.1429
Pathologist H-score is rounded up to the near integer
