# Supplementary material for: Pixelwise H-score: A novel digital image analysis-based metric to quantify membrane biomarker expression from immunohistochemistry images
Source: PLoS One. 2021 Sep 27;16(9):e0245638. doi: 10.1371/journal.pone.0245638 (PMC8475990; doi:10.1371/journal.pone.0245638)
Supplement: S1 File — The scripts were written in Version 0.2.0-m2. The script has not been tested in subsequent releases of QuPath. (ZIP) [file pone.0245638.s003.zip]

Archive with 3 entries (3 files):
- QuPath scripts/5T4 detect and classify cells .groovy
- QuPath scripts/P-cadherin detect and classify cells .groovy
- QuPath scripts/PD-L1 detect and classify cells .groovy
