# Supplementary material for: Pixelwise H-score: A novel digital image analysis-based metric to quantify membrane biomarker expression from immunohistochemistry images
Source: PLoS One. 2021 Sep 27;16(9):e0245638. doi: 10.1371/journal.pone.0245638 (PMC8475990; doi:10.1371/journal.pone.0245638)
Supplement: S1 File — The scripts were written in Version 0.2.0-m2. The script has not been tested in subsequent releases of QuPath. (ZIP) [file pone.0245638.s003.zip › QuPath scripts/5T4 detect and classify cells .groovy]

// script to detect 5T4 positive cells and score them as high (3+), medium (2+) 
// and low (1+) based on the average DAB signal assocaited with the cell membrane 

setImageType('BRIGHTFIELD_H_DAB');
clearDetections();
setColorDeconvolutionStains('{"Name" : "H-DAB default", "Stain 1" : "Hematoxylin", "Values 1" : "0.57568 0.58068 0.57568 ", "Stain 2" : "DAB", "Values 2" : "0.39716 0.58723 0.70528 ", "Background" : " 255 255 255 "}');
selectAnnotations();
runPlugin('qupath.imagej.detect.cells.WatershedCellMembraneDetection', '{"detectionImageBrightfield": "Hematoxylin",  "requestedPixelSizeMicrons": 0.5,  "backgroundRadiusMicrons": 6.0,  "medianRadiusMicrons": 0.0,  "sigmaMicrons": 1.5,  "minAreaMicrons": 10.0,  "maxAreaMicrons": 500.0,  "threshold": 0.1,  "maxBackground": 2.0,  "watershedPostProcess": true,  "excludeDAB": true,  "cellExpansionMicrons": 5.0,  "limitExpansionByNucleusSize": false,  "includeNuclei": true,  "smoothBoundaries": true,  "makeMeasurements": true}');

// Delete objects that do not have a nucleus
def noNuclei = getCellObjects().findAll {it.getNucleusROI() == null}
removeObjects(noNuclei, true)

high = getPathClass('high')
medium = getPathClass('medium')
low = getPathClass('low')
negative = getPathClass('negative')

for (cell in getCellObjects()) {
    ch1 = measurement(cell, 'Membrane: DAB OD mean')

    if (ch1 > 0.8)
        cell.setPathClass(high)
        
    if (ch1 > 0.55 && ch1 <=0.8)
        cell.setPathClass(medium)
    
    if (ch1 > 0.25 && ch1 <=0.55)
        cell.setPathClass(low)
    
    if (ch1 <=0.25)
        cell.setPathClass(negative)
}
fireHierarchyUpdate()
