# Supplementary material for: Pixelwise H-score: A novel digital image analysis-based metric to quantify membrane biomarker expression from immunohistochemistry images
Source: PLoS One. 2021 Sep 27;16(9):e0245638. doi: 10.1371/journal.pone.0245638 (PMC8475990; doi:10.1371/journal.pone.0245638)
Supplement: S2 File — (ZIP) [file pone.0245638.s004.zip]

Archive with 33 entries (29 files):
- Visiopharm Apps/IHC calculate ATM/
- Visiopharm Apps/IHC calculate ATM/AddInConfigs.xml
- Visiopharm Apps/IHC calculate ATM/Classify2D.cfg
- Visiopharm Apps/IHC calculate ATM/Classify2D.clc
- Visiopharm Apps/IHC calculate ATM/Classify2D.xml
- Visiopharm Apps/IHC calculate ATM/Layer Drawing.cfg
- Visiopharm Apps/IHC calculate ATM/Layer Drawing.xml
- Visiopharm Apps/IHC calculate ATM/Measure.cfg
- Visiopharm Apps/IHC calculate pix H score 5T4 lung/
- Visiopharm Apps/IHC calculate pix H score 5T4 lung/AddInConfigs.xml
- Visiopharm Apps/IHC calculate pix H score 5T4 lung/Classify2D.cfg
- Visiopharm Apps/IHC calculate pix H score 5T4 lung/Classify2D.clc
- Visiopharm Apps/IHC calculate pix H score 5T4 lung/Classify2D.xml
- Visiopharm Apps/IHC calculate pix H score 5T4 lung/Layer Drawing.cfg
- Visiopharm Apps/IHC calculate pix H score 5T4 lung/Layer Drawing.xml
- Visiopharm Apps/IHC calculate pix H score 5T4 lung/Measure.cfg
- Visiopharm Apps/IHC calculate pix H score P-cadherin/
- Visiopharm Apps/IHC calculate pix H score P-cadherin/AddInConfigs.xml
- Visiopharm Apps/IHC calculate pix H score P-cadherin/Classify2D.cfg
- Visiopharm Apps/IHC calculate pix H score P-cadherin/Classify2D.clc
- Visiopharm Apps/IHC calculate pix H score P-cadherin/Classify2D.xml
- Visiopharm Apps/IHC calculate pix H score P-cadherin/Layer Drawing.cfg
- Visiopharm Apps/IHC calculate pix H score P-cadherin/Measure.cfg
- Visiopharm Apps/IHC calculate pix H score P-cadherin/Template.cfg
- Visiopharm Apps/IHC calculate pix H score PDL1/
- Visiopharm Apps/IHC calculate pix H score PDL1/AddInConfigs.xml
- Visiopharm Apps/IHC calculate pix H score PDL1/Classify2D.cfg
- Visiopharm Apps/IHC calculate pix H score PDL1/Classify2D.clc
- Visiopharm Apps/IHC calculate pix H score PDL1/Classify2D.xml
- Visiopharm Apps/IHC calculate pix H score PDL1/Layer Drawing.cfg
- Visiopharm Apps/IHC calculate pix H score PDL1/Layer Drawing.xml
- Visiopharm Apps/IHC calculate pix H score PDL1/Measure.cfg
- Visiopharm Apps/IHC calculate pix H score PDL1/Template.cfg
