# Supplementary material for: Pixelwise H-score: A novel digital image analysis-based metric to quantify membrane biomarker expression from immunohistochemistry images
Source: PLoS One. 2021 Sep 27;16(9):e0245638. doi: 10.1371/journal.pone.0245638 (PMC8475990; doi:10.1371/journal.pone.0245638)
Supplement: S2 File — (ZIP) [file pone.0245638.s004.zip › Visiopharm Apps/IHC calculate ATM/AddInConfigs.xml]

<?xml version="1.0" encoding="ISO-8859-1"?><!--xml file created by Visiopharm.--><AddInConfigs xmlns:dt="urn:schemas-microsoft-com:datatypes" Name="Add In Configuration Sections" Version="003"><Cellclassification Name="Cell Classification"><Nuclei1_Use Name="" dt:dt="i2">0</Nuclei1_Use><Nuclei1_Input Name="" dt:dt="string">[FEATURE 4]</Nuclei1_Input><Nuclei1_Sensitivity Name="" dt:dt="r8">80</Nuclei1_Sensitivity><Nuclei1_Size Name="" dt:dt="r8">0.0128</Nuclei1_Size><Nuclei1_Cls1_Use Name="" dt:dt="i2">0</Nuclei1_Cls1_Use><Nuclei1_Cls1_Input Name="" dt:dt="string">RGB-G</Nuclei1_Cls1_Input><Nuclei1_Cls1_Thresh Name="" dt:dt="r8">66</Nuclei1_Cls1_Thresh><Nuclei1_Cls2_Use Name="" dt:dt="i2">0</Nuclei1_Cls2_Use><Nuclei1_Cls2_Input Name="" dt:dt="string">RGB-B</Nuclei1_Cls2_Input><Nuclei1_Cls2_Thresh Name="" dt:dt="r8">66</Nuclei1_Cls2_Thresh><Nuclei2_Use Name="" dt:dt="i2">0</Nuclei2_Use><Nuclei2_Input Name="" dt:dt="string">RGB-G</Nuclei2_Input><Nuclei2_Sensitivity Name="" dt:dt="r8">97</Nuclei2_Sensitivity><Nuclei2_Size Name="" dt:dt="r8">0.0087</Nuclei2_Size><NucleiEx_Use Name="" dt:dt="i2">0</NucleiEx_Use><Background_Color Name="" dt:dt="string">221 216 215</Background_Color><Membrane_Use Name="" dt:dt="i2">-1</Membrane_Use><Membrane_Input Name="" dt:dt="string">[FEATURE 3]</Membrane_Input><Membrane_Sens Name="" dt:dt="r8">88</Membrane_Sens><Cytoplasm_Use Name="" dt:dt="i2">0</Cytoplasm_Use><Cytoplasm_Input Name="" dt:dt="string">RGB-R</Cytoplasm_Input><Cytoplasm_Sens Name="" dt:dt="r8">0</Cytoplasm_Sens><Cell_Size Name="" dt:dt="r8">0.025</Cell_Size><Probes_Use Name="" dt:dt="i2">0</Probes_Use><Probes_Input Name="" dt:dt="string">RGB-R</Probes_Input><Probes_Sensitivity Name="" dt:dt="r8">66</Probes_Sensitivity><Probes_Size Name="" dt:dt="r8">0.002</Probes_Size><Probes2_Use Name="" dt:dt="i2">0</Probes2_Use><Probes2_Input Name="" dt:dt="string">RGB-G</Probes2_Input><Probes2_Sensitivity Name="" dt:dt="r8">66</Probes2_Sensitivity><Probes2_Size Name="" dt:dt="r8">0.002</Probes2_Size><TextureClassifier Name=""><Nuclei1 Name=""><TextureClassifierLibrary Name="TextureClassifierLibrary" dt:dt="string">20 81 9 1 195.955 240.877 213.14 232.953 191.72 240.413 204.621 178.82 240.532 234.381 204.241 236.533 239.322 188.072 222.25 245.245 205.811 242.019 246.352 246.832 190.762 233.884 203.363 229.635 194.121 234.492 202.46 177.308 239.932 229.139 210.179 236.74 242.687 190.226 218.495 246.523 206.509 241.785 246.557 247.339 187.528 225.631 191.636 230.334 197.83 222.664 200.736 176.289 239.873 223.259 215.785 238.459 245.561 192.59 212.729 246.263 216.192 241.752 246.438 247.3 186.503 219.949 183.192 229.813 203.903 190.365 199.949 176.931 239.807 218.139 227.692 237.457 247.768 195.361 208.331 246.915 222.239 240.953 247.574 247.238 186.965 213.592 178.212 228.942 211.247 177.047 198.893 177.981 238.281 211.861 235.225 237.4 248.786 200.407 204.824 247.249 228.267 239.424 247.944 246.757 188.695 207.149 175.659 229.338 219.286 176.049 199.042 179.529 238.116 206.178 242.636 238.574 247.951 204.667 203.705 247.649 233.441 238.121 247.26 247.015 190.749 204.236 174.907 231.125 226.252 179.628 199.998 184.676 236.509 203.495 245.498 241.014 246.724 213.098 202.517 248.082 237.637 236.606 246.762 247.016 194.569 205.051 175.917 231.658 229.248 216.54 202.187 188.713 232.675 201.013 244.66 240.834 244.458 221.972 201.869 248.118 239.12 236.579 245.241 246.822 200.701 210.829 177.782 231.631 232.035 228.472 205.124 194.959 231.138 199.492 242.79 239.488 241.704 230.605 202.233 247.356 239.795 236.394 242.989 246.276 190.982 235.891 209.415 227.673 182.697 238.922 201.258 180.091 242.016 234.932 199.66 230.414 234.388 188.71 224.857 244.952 210.533 242.63 245.138 246.778 186.559 228.338 199.083 222.937 183.774 232.571 198.99 178.633 241.291 228.836 204.343 229.886 236.234 190.514 220.889 246.472 212.073 242.51 245.988 247.489 183.799 218.595 188.619 222.261 188.659 215.894 197.799 177.605 239.841 222.499 212.577 231.748 238.227 192.508 215.247 246.729 220.313 242.407 246.351 247.746 182.258 205.218 181.222 219.528 193.84 180.842 196.564 177.042 237.029 215.711 223.513 229.94 243.6 195.746 210.289 247.706 227.25 241.776 247.478 247.702 181.975 195.421 177.245 219.473 204.86 176.618 195.964 177.416 234.793 208.059 232.874 231.058 246.811 200.317 205.41 247.171 234.936 240.838 247.166 247.436 183.1 190.133 175.138 219.484 215.332 174.866 195.918 179.965 232.226 203.282 240.85 231.204 247.415 205.934 203.312 247.316 237.956 239.036 246.541 247.836 185.792 191.154 174.073 221.418 224.23 176.923 197.257 183.819 227.848 199.447 245.492 234.166 247.306 214.761 202.567 247.341 240.711 238.061 245.486 247.97 189.985 195.124 174.49 222.981 228.628 208.693 198.765 189.317 224.12 196.662 245.105 235.812 246.707 222.997 201.957 247.501 241.196 237.248 243.785 247.778 195.732 200.852 175.931 225.454 232.452 228.996 202.6 196.328 222.681 195.929 244.027 236.362 242.864 232.526 202.166 247.747 241.963 236.872 239.947 246.917 188.834 230.776 209.916 216.926 177.604 238.755 200.01 182.991 242.496 235.262 195.629 221.224 228.659 190.177 228.855 244.316 218.55 243.043 245.385 247.11 184.391 220.893 199.416 209.756 176.82 230.394 197.164 182.031 241.417 228.107 199.311 219.343 229.511 192.012 224.467 245.295 220.455 242.701 245.921 247.736 181.58 203.04 189.248 208.095 180.806 214.446 196.31 179.459 237.715 220.627 210.024 219.554 231.175 194.38 219.667 245.044 226.878 242.867 246.3 247.923 180.494 186.949 182.28 207.188 186.963 178.879 195.605 179.864 233.985 213.502 220.064 218.992 234.111 197.519 213.726 245.855 232.743 242.362 246.799 247.798 180.1 181.226 178.233 207.759 196.021 176.538 195.418 181.305 228.643 207.736 231.363 219.41 240.691 202.877 208.68 245.902 238.62 241.344 245.294 247.89 179.975 179.969 176.012 208.999 210.266 174.548 195.239 183.903 223.962 202.126 240.674 220.98 242.736 210.714 205.766 245.575 239.454 239.783 243.445 248.194 181.982 180.306 174.328 211.558 222.656 176.409 196.484 188.461 217.156 197.243 244.995 225.536 245.471 219.616 203.785 245.428 241.7 239.321 242.744 248.414 185.177 184.73 174.897 213.322 229.843 204.783 198.087 194.252 213.304 194.309 245.651 228.269 245.539 227.502 203.192 245.209 243.359 238.742 239.419 248.26 190.926 188.303 175.91 215.58 235.203 221.606 201.927 202.161 212.252 193.204 244.971 230.734 243.606 235.982 203.103 245.894 242.285 237.582 234.395 247.915 188.73 220.308 209.698 205.477 174.733 236.69 199.289 188.899 241.987 235.932 193.338 214.959 220.526 192.818 231.524 241.791 225.388 242.861 245.65 247.256 184.411 207.19 201.559 197.286 173.719 229.608 196.954 187.484 239.024 227.778 196.781 212.289 220.734 194.436 230.568 241.294 228.666 242.933 245.589 247.642 181.249 187.193 192.074 195.172 175.181 205.463 196.047 187.081 233.12 219.728 206.838 211.322 222.482 197.811 224.341 240.615 233.467 242.777 246.519 247.83 179.655 177.903 186.773 194.351 181.386 177.534 195.614 186.999 227.643 213.139 218.591 210.486 227.459 202.384 218.526 240.273 238.365 242.5 245.329 248.125 178.433 175.591 180.721 194.052 190.015 174.787 195.311 188.484 216.985 207.071 228.867 211.525 234.144 207.922 213.8 238.611 241.321 241.568 243.007 248.437 177.776 174.846 178.16 194.833 200.142 173.028 195.391 192.438 208.112 200.1 237.974 211.982 237.469 216.783 209.586 238.761 242.953 240.345 239.219 248.646 178.876 175.151 176.283 197.826 218.242 173.418 196.26 196.23 203.125 195.57 243.768 217.447 243.196 224.87 207.133 237.948 245.024 239.806 236.991 248.366 180.538 177.062 176.205 200.294 229.156 194.114 198.055 202.562 199.737 192.758 246.388 220.888 245.334 233.567 205.859 238.293 245.641 239.234 234.069 248.313 185.725 179.773 176.592 205.445 237.184 211.15 201.693 211.131 200.078 192.016 245.236 225.303 246.054 240.241 205.351 239.396 244.486 238.166 229.395 247.987 190.975 210.225 211.358 193.648 174.176 238.624 199.031 197.756 237.96 236.847 191.57 208.646 214.225 197.078 234.583 239.508 231.734 242.088 244.802 247.051 185.893 192.638 203.068 188.324 172.734 230.672 197.423 197.146 231.46 227.271 195.737 206.565 212.032 197.809 234.468 236.677 235.595 242.822 245.854 247.423 181.436 180.367 197.406 186.118 173.858 204.301 196.744 197.972 225.17 219.705 204.962 205.181 214.973 202.695 229.288 232.176 239.586 242.873 244.387 247.706 179.204 174.975 192.428 185.282 177.738 177.077 196.031 198.558 212.159 212.801 217.869 204.994 221.667 207.431 224.03 230.16 242.33 242.45 242.647 247.887 177.875 172.875 186.573 185.361 186.904 173.506 195.555 200.517 200.198 205.001 227.834 204.624 229.878 213.393 219.488 229.23 244.716 241.743 239.469 248.246 177.126 172.484 182.288 185.846 198.224 171.396 195.908 202.992 194.945 198.97 237.145 205.103 232.873 221.516 215.275 227.863 245.009 240.887 233.613 248.521 177.121 172.687 180.292 188.691 215.912 172.612 197.002 208.336 191.625 194.246 244.155 209.368 242.319 230.18 211.186 226.549 246.974 240.45 230.319 248.293 178.879 173.46 179.544 192.328 229.33 187.848 199.713 214.028 189.747 191.965 246.135 214.121 245.795 238.084 210.335 228.107 247.466 240.309 226.747 248.246 182.986 175.305 180.084 196.738 238.933 207.441 202.752 219.962 189.645 191.549 245.45 219.69 246.951 244.088 208.484 229.284 247.48 239.295 222.351 248.127 193.246 201.956 218.385 186.839 174.174 239.429 200.351 211.291 228.901 236.657 191.947 204.224 206.192 202.517 236.757 231.878 236.304 241.125 244.603 246.608 188.053 189.56 209.569 183.33 173.265 231.989 198.372 209.401 222.733 228.193 195.982 202.369 204.43 204.037 235.642 226.383 239.628 242.354 243.031 247.14 183.905 179.578 202.265 181.361 174.27 201.452 197.792 210.673 211.513 221.487 205.243 201.912 206.5 208.534 232.969 220.97 242.111 242.654 240.987 247.51 180.963 174.293 197.943 180.595 177.301 176.107 197.156 212.34 197.392 214.126 217.847 201.926 213.455 213.673 228.826 217.623 244.068 242.584 237.794 247.914 179.334 171.865 194.298 180.973 185.24 168.026 196.863 214.079 189.971 206.164 227.76 200.894 223.229 220.259 225.913 214.272 246.114 241.933 234.054 248.006 178.184 171.543 191.864 181.021 199.173 164.748 197.383 217.96 187.433 199.416 236.899 202.081 230.725 228.67 221.809 213.109 246.353 241.419 227.785 248.362 177.481 171.595 189.737 183.23 215.631 171.032 199.148 221.545 185.352 195.189 243.087 204.871 238.971 235.234 217.184 211.418 248.78 240.877 223.154 248.277 178.587 172.149 186.755 187.659 230.104 180.834 201.826 225.567 183.396 192.35 246.027 207.807 244.957 241.79 214.701 212.333 249.385 240.536 219.442 248.324 182.125 174.191 187.244 191.334 240.687 201.138 205.465 229.806 183.585 191.381 246.531 214.763 247.006 245.791 211.521 214.309 249.441 239.532 217.96 247.925 196.848 201.246 223.23 183.581 176.772 240.01 202.336 223.273 221.181 236.192 194.423 201.433 199.323 208.933 237.083 219.748 240.935 240.612 243.958 246.708 191.65 190.642 217.248 181.14 175.286 231.55 200.756 223.213 209.53 229.882 200.343 199.341 199.67 210.753 236.574 215.639 243.666 241.681 239.47 247.141 187.317 183.354 211.284 179.555 175.908 198.05 199.572 224.156 196.947 223.967 208.648 200.123 201.858 215.345 233.463 210.524 245.106 241.878 236.181 247.464 183.422 175.552 206.22 178.932 179.812 174.063 199.448 224.412 190.194 214.992 219.824 200.004 207.198 220.226 231.896 206.855 245.993 242.388 232.425 247.858 181.274 171.954 201.914 179.191 186.388 167.987 199.484 225.604 186.218 208.158 230.728 199.133 216.469 227.25 230.32 203.611 247.352 241.843 226.21 248.132 179.781 171.477 199.725 179.455 199.196 162.085 199.89 229.614 183.66 200.712 239.131 199.975 224.352 234.262 228.009 201.244 248.033 241.483 220.222 248.003 178.628 171.998 198.573 180.958 214.198 170.793 201.923 231.432 181.817 195.098 243.734 202.204 236.053 239.623 223.013 200.181 249.481 240.687 216.573 248.025 179.418 172.467 197.783 184.85 228.074 178.781 205.225 234.116 181.066 193.15 245.839 205.437 242.946 245.053 219.998 199.134 248.835 240.627 213.809 247.986 182.922 174.131 197.666 189.271 241.192 199.684 209.22 235.346 180.906 191.64 246.747 211.096 244.985 247.16 217.098 200.683 248.135 239.715 213.477 247.101 200.571 203.589 231.036 182.938 180.626 238.683 205.078 233.014 211.229 235.959 198.266 199.92 195.92 215.434 236.94 210.3 244.862 240.553 240.56 246.397 196.094 195.383 223.731 180.671 179.093 227.172 203.323 232.461 199.652 231.513 204.49 197.452 197.082 218.694 237.643 206.285 245.199 240.921 236.131 246.883 191.192 188.844 218.993 179.372 180.266 193.266 202.735 232.908 190.799 225.056 211.189 197.981 199.495 222.077 235.765 200.879 246.68 241.139 232.021 246.852 186.71 180.433 215.156 178.935 183.149 173.127 203.001 232.917 187.091 217.257 222.155 197.795 203.991 226.649 234.386 195.564 246.712 241.93 226.046 247.188 184.495 175.435 210.566 179.273 191.143 171.396 202.555 234.104 184.356 209.373 233.137 198.005 215.6 233.156 232.841 191.799 247.525 241.495 220.38 247.557 182.927 174.332 208.654 179.761 202.593 166.671 203.517 236.372 182.735 201.745 240.688 199.93 223.865 238.754 231.858 188.401 247.941 241.418 213.325 247.651 181.451 174.511 207.467 181.156 213.917 170.793 205.972 237.322 181.007 196.442 244.368 201.795 237.52 244.284 228.656 187.098 249.937 240.554 209.939 247.344 182.457 175.335 207.522 184.522 229.659 177.099 208.468 239.74 180.339 194.48 245.813 204.757 243.939 247.112 225.856 188.095 249.674 240.031 207.756 247.196 185.197 177.533 207.211 190.702 240.888 199.684 212.641 239.308 180.405 192.95 247.01 209.013 245.099 247.83 222.591 191.445 247.826 239.109 206.954 246.045 205.398 205.797 233.623 186.235 187.503 237.48 209.586 239.027 205.302 238.527 203.027 198.873 194.758 220.464 236.964 203.282 245.387 240.058 236.515 245.856 199.698 201.132 229.851 182.631 184.768 227.172 206.755 238.187 199.169 231.322 208.482 196.276 194.818 223.46 238.341 198.372 246.334 240.816 230.315 246.085 194.674 194.009 225.092 181.205 185.649 193.266 205.878 239.012 191.43 228.003 214.733 197.574 197.876 226.771 236.313 192.402 247.582 240.949 224.356 246.231 190.749 188.628 224.346 181.098 188.767 179.242 206.185 239.117 187.26 220.132 225.401 198.104 203.095 231.082 236.151 187.478 247.624 241.617 218.6 246.507 188.784 183.749 220.702 181.596 196.594 170.335 206.415 238.84 184.216 213.22 236.516 198.875 213.577 236.939 235.385 183.783 247.92 241.348 211.894 246.78 187.224 182.684 217.58 182.584 205.467 167.671 207.306 239.311 183.299 205.335 242.706 200.815 223.123 241.492 234.102 181.136 248.485 240.979 206.408 247.019 186.022 180.482 216.576 184.881 217.757 173.326 209.804 240.372 181.857 200.314 244.623 201.549 237.151 246.197 231.353 180.803 250.097 240.296 202.387 246.753 186.468 180.973 215.776 188.677 230.502 176.808 213.305 242.17 181.307 197.086 245.589 205.666 242.127 247.423 229.79 182.099 249.951 239.501 202.23 246.365 188.703 182.452 216.432 194.606 240.383 197.626 217.407 240.759 180.864 196.271 246.394 208.705 244.822 247.157 226.723 185.922 248.031 238.448 201.339 245.661  0.804348 0.913043 0.956522 0.956522 0.956522 0.956522 0.847826 0.76087 0.695652 0.847826 0.934783 1 1 0.978261 0.978261 0.891304 0.826087 0.717391 0.826087 0.934783 1 1 1 0.978261 0.956522 0.826087 0.782609 0.826087 0.913043 1 1 1 1 0.956522 0.869565 0.847826 0.804348 0.913043 1 1 1 1 0.956522 0.913043 0.869565 0.76087 0.891304 0.956522 1 1 1 0.956522 0.934783 0.913043 0.717391 0.847826 0.913043 0.956522 1 0.978261 0.956522 0.934783 0.913043 0.608696 0.73913 0.891304 0.934783 1 0.978261 0.956522 0.934783 0.913043 0.543478 0.630435 0.804348 0.913043 0.978261 0.956522 0.934783 0.934783 0.913043 0.0714286 0.142857 0.214286 0.5 0.5 0.571429 0.5 0.5 0.428571 0.214286 0.357143 0.714286 0.714286 0.785714 0.785714 0.785714 0.785714 0.571429 0.428571 0.714286 0.857143 0.857143 0.928571 0.928571 0.928571 0.928571 0.857143 0.571429 0.857143 0.928571 0.928571 1 1 1 1 1 0.714286 0.857143 0.928571 0.928571 1 1 1 1 1 0.642857 0.857143 0.928571 0.928571 1 1 1 1 1 0.571429 0.857143 0.928571 0.928571 1 1 1 1 1 0.571429 0.785714 0.857143 0.928571 1 1 1 1 1 0.5 0.571429 0.714286 0.857143 1 1 1 1 1 0.551724 0.793103 0.896552 1 1 1 1 1 0.965517 0.586207 0.689655 0.862069 1 1 1 1 1 0.965517 0.482759 0.62069 0.793103 0.965517 1 1 1 1 1 0.37931 0.586207 0.724138 0.965517 1 1 1 1 1 0.344828 0.448276 0.586207 0.862069 1 1 1 1 1 0.275862 0.344828 0.448276 0.724138 0.896552 1 1 1 1 0.241379 0.275862 0.37931 0.413793 0.689655 0.827586 0.931035 1 1 0.241379 0.241379 0.241379 0.310345 0.413793 0.551724 0.724138 0.758621 0.827586 0.241379 0.241379 0.241379 0.241379 0.275862 0.413793 0.517241 0.482759 0.517241 0.230769 0.333333 0.384615 0.384615 0.410256 0.384615 0.307692 0.230769 0.230769 0.307692 0.435897 0.461538 0.487179 0.487179 0.461538 0.461538 0.307692 0.25641 0.512821 0.589744 0.641026 0.666667 0.615385 0.615385 0.589744 0.538462 0.461538 0.666667 0.794872 0.794872 0.794872 0.769231 0.74359 0.74359 0.692308 0.666667 0.820513 0.871795 0.897436 0.923077 0.923077 0.871795 0.820513 0.769231 0.717949 0.820513 0.871795 0.897436 0.923077 0.923077 0.897436 0.871795 0.820513 0.769231 0.820513 0.871795 0.897436 0.923077 0.923077 0.923077 0.897436 0.897436 0.846154 0.820513 0.871795 0.897436 0.923077 0.923077 0.923077 0.897436 0.897436 0.897436 0.794872 0.846154 0.871795 0.897436 0.897436 0.897436 0.871795 0.871795 0.871795 0.708333 0.625 0.541667 0.5 0.333333 0.25 0.208333 0.166667 0.0833333 0.791667 0.75 0.625 0.541667 0.458333 0.333333 0.208333 0.208333 0.0833333 0.833333 0.833333 0.791667 0.625 0.583333 0.416667 0.333333 0.291667 0.166667 0.833333 0.833333 0.833333 0.791667 0.708333 0.5 0.375 0.333333 0.208333 0.833333 0.833333 0.833333 0.833333 0.833333 0.666667 0.5 0.416667 0.291667 0.833333 0.833333 0.833333 0.833333 0.833333 0.708333 0.583333 0.416667 0.291667 0.833333 0.833333 0.833333 0.833333 0.833333 0.666667 0.5 0.416667 0.291667 0.791667 0.791667 0.791667 0.791667 0.791667 0.666667 0.541667 0.416667 0.291667 0.75 0.791667 0.791667 0.791667 0.791667 0.625 0.458333 0.375 0.208333 0 0 0 0 0 0 0 0 0 0 0 0 0 0 0 0 0 0 0 0 0 0 0 0 0 0 0 0 0 0 0 0 0 0 0 0 0 0 0 0 0 0 0 0 0 0 0 0 0 0 0 0 0 0 0 0 0 0 0 0 0 0 0 0 0 0 0 0 0 0 0 0 0 0 0 0 0 0 0 0 0 0.761905 0.821429 0.833333 0.857143 0.845238 0.845238 0.821429 0.785714 0.738095 0.833333 0.869048 0.892857 0.892857 0.880952 0.892857 0.880952 0.857143 0.809524 0.869048 0.880952 0.892857 0.892857 0.892857 0.892857 0.880952 0.857143 0.833333 0.880952 0.892857 0.892857 0.904762 0.892857 0.892857 0.880952 0.880952 0.833333 0.869048 0.892857 0.892857 0.904762 0.904762 0.892857 0.892857 0.880952 0.869048 0.869048 0.880952 0.904762 0.904762 0.904762 0.892857 0.892857 0.880952 0.845238 0.833333 0.869048 0.892857 0.904762 0.904762 0.892857 0.892857 0.869048 0.77381 0.785714 0.821429 0.845238 0.857143 0.857143 0.857143 0.857143 0.809524 0.690476 0.72619 0.77381 0.785714 0.809524 0.821429 0.809524 0.761905 0.678571 0.607143 0.83871 0.83871 0.83871 0.83871 0.83871 0.83871 0.774194 0.774194 0.709677 0.83871 0.83871 0.83871 0.83871 0.83871 0.83871 0.774194 0.774194 0.774194 0.83871 0.83871 0.83871 0.83871 0.83871 0.83871 0.83871 0.774194 0.774194 0.806452 0.806452 0.83871 0.83871 0.83871 0.83871 0.83871 0.741935 0.741935 0.774194 0.774194 0.806452 0.806452 0.83871 0.83871 0.806452 0.709677 0.612903 0.580645 0.612903 0.645161 0.645161 0.645161 0.612903 0.548387 0.451613 0.290323 0.419355 0.419355 0.451613 0.419355 0.387097 0.354839 0.290323 0.225806 0.129032 0.322581 0.258065 0.290323 0.225806 0.225806 0.225806 0.16129 0.0645161 0.0322581 0.193548 0.193548 0.16129 0.16129 0.129032 0.129032 0.0967742 0.0967742 0.0322581 0 0 0.037037 0.111111 0.111111 0.185185 0.185185 0.222222 0.222222 0.037037 0.0740741 0.111111 0.185185 0.296296 0.37037 0.444444 0.518519 0.481481 0.0740741 0.185185 0.222222 0.37037 0.518519 0.555556 0.555556 0.555556 0.555556 0.222222 0.259259 0.407407 0.592593 0.62963 0.666667 0.703704 0.777778 0.777778 0.37037 0.518519 0.740741 0.851852 0.925926 0.925926 0.925926 0.925926 0.925926 0.518519 0.740741 0.851852 0.888889 0.925926 0.925926 0.925926 0.925926 0.925926 0.740741 0.777778 0.851852 0.888889 0.925926 0.925926 0.925926 0.925926 0.925926 0.740741 0.777778 0.851852 0.888889 0.925926 0.925926 0.925926 0.925926 0.925926 0.62963 0.777778 0.851852 0.888889 0.925926 0.925926 0.925926 0.925926 0.925926 0.0943396 0.169811 0.226415 0.358491 0.622642 0.660377 0.698113 0.754717 0.773585 0.113208 0.188679 0.283019 0.415094 0.641509 0.698113 0.754717 0.773585 0.792453 0.113208 0.188679 0.320755 0.45283 0.660377 0.773585 0.773585 0.792453 0.792453 0.132075 0.226415 0.358491 0.45283 0.754717 0.792453 0.792453 0.792453 0.792453 0.132075 0.245283 0.339623 0.471698 0.773585 0.773585 0.792453 0.773585 0.773585 0.188679 0.264151 0.339623 0.490566 0.679245 0.735849 0.735849 0.754717 0.754717 0.169811 0.226415 0.301887 0.45283 0.622642 0.698113 0.716981 0.735849 0.735849 0.0943396 0.169811 0.264151 0.339623 0.584906 0.641509 0.660377 0.735849 0.735849 0.0566038 0.132075 0.169811 0.264151 0.471698 0.584906 0.603774 0.679245 0.679245 0.655172 0.655172 0.586207 0.551724 0.448276 0.206897 0.103448 0.103448 0 0.689655 0.689655 0.655172 0.62069 0.482759 0.275862 0.172414 0.103448 0 0.689655 0.689655 0.655172 0.62069 0.551724 0.344828 0.241379 0.137931 0 0.689655 0.689655 0.689655 0.655172 0.586207 0.344828 0.275862 0.206897 0 0.689655 0.689655 0.689655 0.655172 0.655172 0.448276 0.275862 0.172414 0 0.689655 0.689655 0.689655 0.655172 0.62069 0.448276 0.310345 0.206897 0 0.689655 0.689655 0.655172 0.62069 0.517241 0.413793 0.310345 0.206897 0 0.655172 0.62069 0.62069 0.586207 0.482759 0.448276 0.310345 0.206897 0.0344828 0.62069 0.62069 0.62069 0.586207 0.448276 0.37931 0.275862 0.241379 0.0689655 0.159091 0.136364 0.113636 0.0454545 0.0227273 0 0 0 0 0.204545 0.204545 0.204545 0.204545 0.159091 0.136364 0.136364 0.136364 0.0681818 0.318182 0.318182 0.318182 0.340909 0.318182 0.204545 0.204545 0.227273 0.227273 0.568182 0.568182 0.590909 0.568182 0.545455 0.431818 0.454545 0.431818 0.409091 0.681818 0.704545 0.704545 0.704545 0.727273 0.613636 0.590909 0.590909 0.545455 0.727273 0.727273 0.727273 0.727273 0.727273 0.659091 0.613636 0.590909 0.545455 0.727273 0.727273 0.727273 0.727273 0.727273 0.659091 0.590909 0.545455 0.545455 0.727273 0.727273 0.727273 0.727273 0.727273 0.704545 0.590909 0.545455 0.545455 0.727273 0.727273 0.727273 0.727273 0.727273 0.681818 0.545455 0.522727 0.477273 0.0714286 0.0714286 0.0714286 0 0 0 0 0 0 0.214286 0.214286 0.214286 0.214286 0.142857 0.0357143 0 0 0 0.321429 0.321429 0.285714 0.25 0.214286 0.0714286 0.0357143 0 0 0.464286 0.5 0.5 0.5 0.428571 0.214286 0.0714286 0 0 0.5 0.535714 0.535714 0.571429 0.571429 0.392857 0.214286 0 0 0.535714 0.535714 0.571429 0.571429 0.571429 0.5 0.285714 0 0 0.571429 0.571429 0.571429 0.571429 0.571429 0.5 0.357143 0.107143 0 0.571429 0.571429 0.571429 0.571429 0.571429 0.5 0.357143 0.178571 0.0357143 0.571429 0.571429 0.535714 0.535714 0.535714 0.535714 0.357143 0.285714 0.107143 0.77551 0.77551 0.77551 0.734694 0.714286 0.714286 0.653061 0.571429 0.408163 0.795918 0.795918 0.77551 0.77551 0.755102 0.714286 0.653061 0.55102 0.428571 0.816327 0.816327 0.795918 0.77551 0.77551 0.714286 0.653061 0.510204 0.387755 0.816327 0.816327 0.816327 0.795918 0.795918 0.714286 0.55102 0.428571 0.306122 0.77551 0.795918 0.816327 0.816327 0.795918 0.55102 0.44898 0.306122 0.244898 0.714286 0.734694 0.755102 0.693878 0.55102 0.44898 0.346939 0.265306 0.204082 0.612245 0.591837 0.55102 0.489796 0.44898 0.326531 0.265306 0.204082 0.142857 0.469388 0.489796 0.408163 0.346939 0.306122 0.244898 0.163265 0.122449 0.102041 0.326531 0.306122 0.285714 0.244898 0.204082 0.142857 0.0816327 0.0816327 0.0612245 0.411765 0.470588 0.568627 0.588235 0.627451 0.627451 0.627451 0.627451 0.627451 0.411765 0.490196 0.568627 0.588235 0.627451 0.627451 0.627451 0.627451 0.627451 0.392157 0.490196 0.54902 0.588235 0.627451 0.627451 0.627451 0.627451 0.627451 0.352941 0.45098 0.54902 0.607843 0.627451 0.627451 0.627451 0.627451 0.588235 0.313726 0.392157 0.509804 0.54902 0.627451 0.627451 0.627451 0.588235 0.568627 0.176471 0.254902 0.372549 0.431373 0.45098 0.529412 0.529412 0.529412 0.529412 0.117647 0.176471 0.235294 0.313726 0.372549 0.411765 0.431373 0.431373 0.431373 0.0196078 0.0980392 0.215686 0.254902 0.333333 0.372549 0.411765 0.411765 0.411765 0 0 0.0784314 0.176471 0.254902 0.27451 0.313726 0.372549 0.372549 0 0 0 0 0 0 0 0 0 0 0.03125 0.0625 0.0625 0.09375 0.15625 0.1875 0.1875 0.1875 0.21875 0.21875 0.1875 0.25 0.25 0.28125 0.28125 0.34375 0.34375 0.3125 0.3125 0.34375 0.375 0.46875 0.46875 0.5 0.46875 0.4375 0.40625 0.4375 0.59375 0.59375 0.71875 0.71875 0.6875 0.65625 0.625 0.46875 0.53125 0.59375 0.65625 0.71875 0.71875 0.71875 0.71875 0.65625 0.5 0.5625 0.65625 0.65625 0.71875 0.71875 0.71875 0.71875 0.6875 0.59375 0.625 0.65625 0.65625 0.71875 0.71875 0.71875 0.71875 0.6875 0.59375 0.625 0.65625 0.65625 0.71875 0.71875 0.71875 0.71875 0.6875 0.181818 0.181818 0.159091 0.136364 0.136364 0.0454545 0.0227273 0.0227273 0 0.181818 0.181818 0.159091 0.159091 0.136364 0.0454545 0.0227273 0.0227273 0 0.181818 0.181818 0.159091 0.159091 0.136364 0.0909091 0.0227273 0 0 0.181818 0.181818 0.159091 0.159091 0.136364 0.0909091 0.0227273 0 0 0.159091 0.159091 0.159091 0.159091 0.159091 0.113636 0 0 0 0.181818 0.181818 0.136364 0.159091 0.159091 0.0909091 0.0227273 0 0 0.159091 0.159091 0.136364 0.136364 0.113636 0.0454545 0 0 0 0.136364 0.136364 0.0681818 0.0909091 0.0681818 0.0454545 0 0 0 0.113636 0.0909091 0.0681818 0.0454545 0 0 0 0 0 0 0.00884956 0.00884956 0.0176991 0.0176991 0.0176991 0.0265487 0.0353982 0.0353982 0 0 0.00884956 0.0176991 0.0176991 0.0176991 0.0265487 0.0353982 0.0353982 0.00884956 0 0 0.0176991 0.0176991 0.0265487 0.0265487 0.0265487 0.0353982 0.00884956 0.00884956 0.00884956 0.0176991 0.0265487 0.0265487 0.0265487 0.0265487 0.0353982 0.00884956 0.00884956 0.00884956 0.00884956 0.0442478 0.0353982 0.0353982 0.0353982 0.0265487 0.00884956 0.00884956 0.00884956 0.00884956 0.0265487 0.0442478 0.0442478 0.0442478 0.0353982 0.0176991 0.0176991 0.0176991 0.0265487 0.0353982 0.0265487 0.0353982 0.0442478 0.0442478 0.0176991 0.0176991 0.0176991 0.0265487 0.0353982 0.0265487 0.0353982 0.0353982 0.0442478 0.0176991 0.0176991 0.0176991 0.0265487 0.0353982 0.0265487 0.0265487 0.0265487 0.0353982 0 0 0 0 0 0.0322581 0.0322581 0.0322581 0.0322581 0 0 0 0 0.0322581 0.0645161 0.0645161 0.0967742 0.0967742 0 0 0 0 0.0645161 0.0645161 0.0967742 0.129032 0.16129 0 0 0 0 0.0967742 0.16129 0.290323 0.290323 0.290323 0.0967742 0.129032 0.193548 0.258065 0.451613 0.451613 0.451613 0.419355 0.387097 0.225806 0.258065 0.258065 0.322581 0.451613 0.451613 0.451613 0.451613 0.451613 0.258065 0.258065 0.290323 0.354839 0.451613 0.451613 0.451613 0.451613 0.451613 0.258065 0.258065 0.322581 0.354839 0.419355 0.451613 0.451613 0.451613 0.451613 0.258065 0.258065 0.354839 0.354839 0.419355 0.419355 0.419355 0.451613 0.451613 0.00434783 0 0 0 0 0 0 0 0.00434783 0.00434783 0 0 0 0 0 0 0 0.00434783 0 0 0 0 0 0 0 0 0 0.00434783 0 0 0 0 0 0 0 0 0.00434783 0 0 0 0 0 0 0 0 0.00434783 0 0 0 0 0 0 0 0 0.00434783 0 0 0 0 0 0 0 0 0.00434783 0 0 0 0 0 0 0 0 0.00434783 0 0 0 0 0 0 0 0 </TextureClassifierLibrary><TextureClassifierInputName Name="TextureClassifierInputName" dt:dt="string">[FEATURE 4]</TextureClassifierInputName></Nuclei1></TextureClassifier></Cellclassification></AddInConfigs>
