# Supplementary material for: Pixelwise H-score: A novel digital image analysis-based metric to quantify membrane biomarker expression from immunohistochemistry images
Source: PLoS One. 2021 Sep 27;16(9):e0245638. doi: 10.1371/journal.pone.0245638 (PMC8475990; doi:10.1371/journal.pone.0245638)
Supplement: S2 File — (ZIP) [file pone.0245638.s004.zip › Visiopharm Apps/IHC calculate ATM/Layer Drawing.xml]

<?xml version="1.0" encoding="utf-8"?>
<LayerConfigs version="5"><Layer Name="ROI"><Type Index="0"><Color>0</Color></Type></Layer><Layer Name="Label"><Type Index="0"><Color>33023</Color></Type><Type Index="1"><UsedFor>1</UsedFor><UIindex>2</UIindex></Type></Layer><Layer Name="Annotation"><Type Index="0"><Visible>false</Visible><ShowLabel>false</ShowLabel><Color>0</Color></Type><Type Index="1"><ShowLabel>false</ShowLabel></Type><Type Index="2"><ShowLabel>false</ShowLabel></Type><Type Index="3"><ShowLabel>false</ShowLabel></Type><Type Index="4"><ShowLabel>false</ShowLabel></Type><Type Index="5"><ShowLabel>false</ShowLabel></Type><Type Index="6"><ShowLabel>false</ShowLabel></Type><Type Index="7"><ShowLabel>false</ShowLabel></Type><Type Index="8"><ShowLabel>false</ShowLabel></Type><Type Index="9"><ShowLabel>false</ShowLabel></Type><Type Index="10"><ShowLabel>false</ShowLabel></Type><Type Index="11"><ShowLabel>false</ShowLabel></Type><Type Index="12"><ShowLabel>false</ShowLabel></Type><Type Index="13"><ShowLabel>false</ShowLabel></Type><Type Index="14"><ShowLabel>false</ShowLabel></Type><Type Index="15"><ShowLabel>false</ShowLabel></Type><Type Index="16"><ShowLabel>false</ShowLabel></Type><Type Index="17"><ShowLabel>false</ShowLabel></Type><Type Index="18"><ShowLabel>false</ShowLabel></Type><Type Index="19"><ShowLabel>false</ShowLabel></Type><Type Index="20"><ShowLabel>false</ShowLabel></Type><Type Index="21"><ShowLabel>false</ShowLabel></Type><Type Index="22"><ShowLabel>false</ShowLabel></Type><Type Index="23"><ShowLabel>false</ShowLabel></Type><Type Index="24"><ShowLabel>false</ShowLabel></Type><Type Index="25"><ShowLabel>false</ShowLabel></Type><Type Index="26"><ShowLabel>false</ShowLabel></Type><Type Index="27"><ShowLabel>false</ShowLabel></Type><Type Index="28"><ShowLabel>false</ShowLabel></Type><Type Index="29"><ShowLabel>false</ShowLabel></Type><Type Index="30"><ShowLabel>false</ShowLabel></Type><Type Index="31"><ShowLabel>false</ShowLabel></Type><Type Index="32"><ShowLabel>false</ShowLabel></Type><Type Index="33"><ShowLabel>false</ShowLabel></Type><Type Index="34"><ShowLabel>false</ShowLabel></Type><Type Index="35"><ShowLabel>false</ShowLabel></Type><Type Index="36"><ShowLabel>false</ShowLabel></Type><Type Index="37"><ShowLabel>false</ShowLabel></Type><Type Index="38"><ShowLabel>false</ShowLabel></Type><Type Index="39"><ShowLabel>false</ShowLabel></Type><Type Index="40"><ShowLabel>false</ShowLabel></Type><Type Index="41"><ShowLabel>false</ShowLabel></Type><Type Index="42"><ShowLabel>false</ShowLabel></Type><Type Index="43"><ShowLabel>false</ShowLabel></Type><Type Index="44"><ShowLabel>false</ShowLabel></Type><Type Index="45"><ShowLabel>false</ShowLabel></Type><Type Index="46"><ShowLabel>false</ShowLabel></Type><Type Index="47"><ShowLabel>false</ShowLabel></Type><Type Index="48"><ShowLabel>false</ShowLabel></Type><Type Index="49"><ShowLabel>false</ShowLabel></Type><Type Index="50"><ShowLabel>false</ShowLabel></Type><Type Index="51"><ShowLabel>false</ShowLabel></Type><Type Index="52"><ShowLabel>false</ShowLabel></Type><Type Index="53"><ShowLabel>false</ShowLabel></Type><Type Index="54"><ShowLabel>false</ShowLabel></Type><Type Index="55"><ShowLabel>false</ShowLabel></Type><Type Index="56"><ShowLabel>false</ShowLabel></Type><Type Index="57"><ShowLabel>false</ShowLabel></Type><Type Index="58"><ShowLabel>false</ShowLabel></Type><Type Index="59"><ShowLabel>false</ShowLabel></Type><Type Index="60"><ShowLabel>false</ShowLabel></Type><Type Index="61"><ShowLabel>false</ShowLabel></Type><Type Index="62"><ShowLabel>false</ShowLabel></Type><Type Index="63"><ShowLabel>false</ShowLabel></Type><Type Index="64"><ShowLabel>false</ShowLabel></Type><Type Index="65"><ShowLabel>false</ShowLabel></Type><Type Index="66"><ShowLabel>false</ShowLabel></Type><Type Index="67"><ShowLabel>false</ShowLabel></Type><Type Index="68"><ShowLabel>false</ShowLabel></Type><Type Index="69"><ShowLabel>false</ShowLabel></Type><Type Index="70"><ShowLabel>false</ShowLabel></Type><Type Index="71"><ShowLabel>false</ShowLabel></Type><Type Index="72"><ShowLabel>false</ShowLabel></Type><Type Index="73"><ShowLabel>false</ShowLabel></Type><Type Index="74"><ShowLabel>false</ShowLabel></Type><Type Index="75"><ShowLabel>false</ShowLabel></Type><Type Index="76"><ShowLabel>false</ShowLabel></Type><Type Index="77"><ShowLabel>false</ShowLabel></Type><Type Index="78"><ShowLabel>false</ShowLabel></Type><Type Index="79"><ShowLabel>false</ShowLabel></Type><Type Index="80"><ShowLabel>false</ShowLabel></Type><Type Index="81"><ShowLabel>false</ShowLabel></Type><Type Index="82"><ShowLabel>false</ShowLabel></Type><Type Index="83"><ShowLabel>false</ShowLabel></Type><Type Index="84"><ShowLabel>false</ShowLabel></Type><Type Index="85"><ShowLabel>false</ShowLabel></Type><Type Index="86"><ShowLabel>false</ShowLabel></Type><Type Index="87"><ShowLabel>false</ShowLabel></Type><Type Index="88"><ShowLabel>false</ShowLabel></Type><Type Index="89"><ShowLabel>false</ShowLabel></Type><Type Index="90"><ShowLabel>false</ShowLabel></Type><Type Index="91"><ShowLabel>false</ShowLabel></Type><Type Index="92"><ShowLabel>false</ShowLabel></Type><Type Index="93"><ShowLabel>false</ShowLabel></Type><Type Index="94"><ShowLabel>false</ShowLabel></Type><Type Index="95"><ShowLabel>false</ShowLabel></Type><Type Index="96"><ShowLabel>false</ShowLabel></Type><Type Index="97"><ShowLabel>false</ShowLabel></Type><Type Index="98"><ShowLabel>false</ShowLabel></Type><Type Index="99"><ShowLabel>false</ShowLabel></Type><Type Index="100"><ShowLabel>false</ShowLabel></Type><Type Index="101"><ShowLabel>false</ShowLabel></Type><Type Index="102"><ShowLabel>false</ShowLabel></Type><Type Index="103"><ShowLabel>false</ShowLabel></Type><Type Index="104"><ShowLabel>false</ShowLabel></Type><Type Index="105"><ShowLabel>false</ShowLabel></Type><Type Index="106"><ShowLabel>false</ShowLabel></Type><Type Index="107"><ShowLabel>false</ShowLabel></Type><Type Index="108"><ShowLabel>false</ShowLabel></Type><Type Index="109"><ShowLabel>false</ShowLabel></Type><Type Index="110"><ShowLabel>false</ShowLabel></Type><Type Index="111"><ShowLabel>false</ShowLabel></Type><Type Index="112"><ShowLabel>false</ShowLabel></Type><Type Index="113"><ShowLabel>false</ShowLabel></Type><Type Index="114"><ShowLabel>false</ShowLabel></Type><Type Index="115"><ShowLabel>false</ShowLabel></Type><Type Index="116"><ShowLabel>false</ShowLabel></Type><Type Index="117"><ShowLabel>false</ShowLabel></Type><Type Index="118"><ShowLabel>false</ShowLabel></Type><Type Index="119"><ShowLabel>false</ShowLabel></Type><Type Index="120"><ShowLabel>false</ShowLabel></Type><Type Index="121"><ShowLabel>false</ShowLabel></Type><Type Index="122"><ShowLabel>false</ShowLabel></Type><Type Index="123"><ShowLabel>false</ShowLabel></Type><Type Index="124"><ShowLabel>false</ShowLabel></Type><Type Index="125"><ShowLabel>false</ShowLabel></Type><Type Index="126"><ShowLabel>false</ShowLabel></Type><Type Index="127"><ShowLabel>false</ShowLabel></Type><Type Index="128"><ShowLabel>false</ShowLabel></Type><Type Index="129"><ShowLabel>false</ShowLabel></Type><Type Index="130"><ShowLabel>false</ShowLabel></Type><Type Index="131"><ShowLabel>false</ShowLabel></Type><Type Index="132"><ShowLabel>false</ShowLabel></Type><Type Index="133"><ShowLabel>false</ShowLabel></Type><Type Index="134"><ShowLabel>false</ShowLabel></Type><Type Index="135"><ShowLabel>false</ShowLabel></Type><Type Index="136"><ShowLabel>false</ShowLabel></Type><Type Index="137"><ShowLabel>false</ShowLabel></Type><Type Index="138"><ShowLabel>false</ShowLabel></Type><Type Index="139"><ShowLabel>false</ShowLabel></Type><Type Index="140"><ShowLabel>false</ShowLabel></Type><Type Index="141"><ShowLabel>false</ShowLabel></Type><Type Index="142"><ShowLabel>false</ShowLabel></Type><Type Index="143"><ShowLabel>false</ShowLabel></Type><Type Index="144"><ShowLabel>false</ShowLabel></Type><Type Index="145"><ShowLabel>false</ShowLabel></Type><Type Index="146"><ShowLabel>false</ShowLabel></Type><Type Index="147"><ShowLabel>false</ShowLabel></Type><Type Index="148"><ShowLabel>false</ShowLabel></Type><Type Index="149"><ShowLabel>false</ShowLabel></Type><Type Index="150"><ShowLabel>false</ShowLabel></Type><Type Index="151"><ShowLabel>false</ShowLabel></Type><Type Index="152"><ShowLabel>false</ShowLabel></Type><Type Index="153"><ShowLabel>false</ShowLabel></Type><Type Index="154"><ShowLabel>false</ShowLabel></Type><Type Index="155"><ShowLabel>false</ShowLabel></Type><Type Index="156"><ShowLabel>false</ShowLabel></Type><Type Index="157"><ShowLabel>false</ShowLabel></Type><Type Index="158"><ShowLabel>false</ShowLabel></Type><Type Index="159"><ShowLabel>false</ShowLabel></Type><Type Index="160"><ShowLabel>false</ShowLabel></Type><Type Index="161"><ShowLabel>false</ShowLabel></Type><Type Index="162"><ShowLabel>false</ShowLabel></Type><Type Index="163"><ShowLabel>false</ShowLabel></Type><Type Index="164"><ShowLabel>false</ShowLabel></Type><Type Index="165"><ShowLabel>false</ShowLabel></Type><Type Index="166"><ShowLabel>false</ShowLabel></Type><Type Index="167"><ShowLabel>false</ShowLabel></Type><Type Index="168"><ShowLabel>false</ShowLabel></Type><Type Index="169"><ShowLabel>false</ShowLabel></Type><Type Index="170"><ShowLabel>false</ShowLabel></Type><Type Index="171"><ShowLabel>false</ShowLabel></Type><Type Index="172"><ShowLabel>false</ShowLabel></Type><Type Index="173"><ShowLabel>false</ShowLabel></Type><Type Index="174"><ShowLabel>false</ShowLabel></Type><Type Index="175"><ShowLabel>false</ShowLabel></Type><Type Index="176"><ShowLabel>false</ShowLabel></Type><Type Index="177"><ShowLabel>false</ShowLabel></Type><Type Index="178"><ShowLabel>false</ShowLabel></Type><Type Index="179"><ShowLabel>false</ShowLabel></Type><Type Index="180"><ShowLabel>false</ShowLabel></Type><Type Index="181"><ShowLabel>false</ShowLabel></Type><Type Index="182"><ShowLabel>false</ShowLabel></Type><Type Index="183"><ShowLabel>false</ShowLabel></Type><Type Index="184"><ShowLabel>false</ShowLabel></Type><Type Index="185"><ShowLabel>false</ShowLabel></Type><Type Index="186"><ShowLabel>false</ShowLabel></Type><Type Index="187"><ShowLabel>false</ShowLabel></Type><Type Index="188"><ShowLabel>false</ShowLabel></Type><Type Index="189"><ShowLabel>false</ShowLabel></Type><Type Index="190"><ShowLabel>false</ShowLabel></Type><Type Index="191"><ShowLabel>false</ShowLabel></Type><Type Index="192"><ShowLabel>false</ShowLabel></Type><Type Index="193"><ShowLabel>false</ShowLabel></Type><Type Index="194"><ShowLabel>false</ShowLabel></Type><Type Index="195"><ShowLabel>false</ShowLabel></Type><Type Index="196"><ShowLabel>false</ShowLabel></Type><Type Index="197"><ShowLabel>false</ShowLabel></Type><Type Index="198"><ShowLabel>false</ShowLabel></Type><Type Index="199"><ShowLabel>false</ShowLabel></Type><Type Index="200"><ShowLabel>false</ShowLabel></Type><Type Index="201"><ShowLabel>false</ShowLabel></Type><Type Index="202"><ShowLabel>false</ShowLabel></Type><Type Index="203"><ShowLabel>false</ShowLabel></Type><Type Index="204"><ShowLabel>false</ShowLabel></Type><Type Index="205"><ShowLabel>false</ShowLabel></Type><Type Index="206"><ShowLabel>false</ShowLabel></Type><Type Index="207"><ShowLabel>false</ShowLabel></Type><Type Index="208"><ShowLabel>false</ShowLabel></Type><Type Index="209"><ShowLabel>false</ShowLabel></Type><Type Index="210"><ShowLabel>false</ShowLabel></Type><Type Index="211"><ShowLabel>false</ShowLabel></Type><Type Index="212"><ShowLabel>false</ShowLabel></Type><Type Index="213"><ShowLabel>false</ShowLabel></Type><Type Index="214"><ShowLabel>false</ShowLabel></Type><Type Index="215"><ShowLabel>false</ShowLabel></Type><Type Index="216"><ShowLabel>false</ShowLabel></Type><Type Index="217"><ShowLabel>false</ShowLabel></Type><Type Index="218"><ShowLabel>false</ShowLabel></Type><Type Index="219"><ShowLabel>false</ShowLabel></Type><Type Index="220"><ShowLabel>false</ShowLabel></Type><Type Index="221"><ShowLabel>false</ShowLabel></Type><Type Index="222"><ShowLabel>false</ShowLabel></Type><Type Index="223"><ShowLabel>false</ShowLabel></Type><Type Index="224"><ShowLabel>false</ShowLabel></Type><Type Index="225"><ShowLabel>false</ShowLabel></Type><Type Index="226"><ShowLabel>false</ShowLabel></Type><Type Index="227"><ShowLabel>false</ShowLabel></Type><Type Index="228"><ShowLabel>false</ShowLabel></Type><Type Index="229"><ShowLabel>false</ShowLabel></Type><Type Index="230"><ShowLabel>false</ShowLabel></Type><Type Index="231"><ShowLabel>false</ShowLabel></Type><Type Index="232"><ShowLabel>false</ShowLabel></Type><Type Index="233"><ShowLabel>false</ShowLabel></Type><Type Index="234"><ShowLabel>false</ShowLabel></Type><Type Index="235"><ShowLabel>false</ShowLabel></Type><Type Index="236"><ShowLabel>false</ShowLabel></Type><Type Index="237"><ShowLabel>false</ShowLabel></Type><Type Index="238"><ShowLabel>false</ShowLabel></Type><Type Index="239"><ShowLabel>false</ShowLabel></Type><Type Index="240"><ShowLabel>false</ShowLabel></Type><Type Index="241"><ShowLabel>false</ShowLabel></Type><Type Index="242"><ShowLabel>false</ShowLabel></Type><Type Index="243"><ShowLabel>false</ShowLabel></Type><Type Index="244"><ShowLabel>false</ShowLabel></Type><Type Index="245"><ShowLabel>false</ShowLabel></Type><Type Index="246"><ShowLabel>false</ShowLabel></Type><Type Index="247"><ShowLabel>false</ShowLabel></Type><Type Index="248"><ShowLabel>false</ShowLabel></Type><Type Index="249"><ShowLabel>false</ShowLabel></Type><Type Index="250"><ShowLabel>false</ShowLabel></Type><Type Index="251"><ShowLabel>false</ShowLabel></Type><Type Index="252"><ShowLabel>false</ShowLabel></Type><Type Index="253"><ShowLabel>false</ShowLabel></Type><Type Index="254"><ShowLabel>false</ShowLabel></Type><Type Index="255"><ShowLabel>false</ShowLabel></Type></Layer><Shape>0</Shape><Type>0</Type><GrowMethod>65536</GrowMethod><GrowEuclidian><SpatialRange>0.029999999999999999</SpatialRange><SpectralRange>50</SpectralRange><Dynamic>false</Dynamic></GrowEuclidian><GrowRange><SpatialRange>1</SpatialRange><SpectralMin>0</SpectralMin><SpectralMax>255</SpectralMax></GrowRange><GrowMaxVolume><SpatialRange>1</SpatialRange><BrightObjects>false</BrightObjects></GrowMaxVolume><GrowDirectional><SpatialRange>1</SpatialRange></GrowDirectional></LayerConfigs>
