# Supplementary material for: Pixelwise H-score: A novel digital image analysis-based metric to quantify membrane biomarker expression from immunohistochemistry images
Source: PLoS One. 2021 Sep 27;16(9):e0245638. doi: 10.1371/journal.pone.0245638 (PMC8475990; doi:10.1371/journal.pone.0245638)
Supplement: S2 File — (ZIP) [file pone.0245638.s004.zip › Visiopharm Apps/IHC calculate pix H score 5T4 lung/Classify2D.xml]

<?xml version="1.0" encoding="utf-8"?>
<Visiopharm_Configuration_File><Information><Detail Name="ID"/><Detail Name="Regulatory">For Research Use Only. Not for diagnostic procedures</Detail><Detail Name="Legal Manufacturer"/><Detail Name="Creation Time">2020-07-09 13:02:44 (Pacific Daylight Time)</Detail><Detail Name="Creation Version">2020.01.1.7332</Detail><Detail Name="Serial Nr.">56E0BB38-A097-4426-A805-2880C83E76EE</Detail></Information><Sequence><SamplingSetup ID="94385BCF-3D44-44C7-93CA-D85787723E14" Name="SamplingSetup"><SamplingFraction>100</SamplingFraction><RandomOrientation>false</RandomOrientation><TreatROIsIndividually>false</TreatROIsIndividually><SamplingRegions><LayerSetROI Type="1"/><LayerSetROI Type="2"/></SamplingRegions></SamplingSetup><Features ID="01D6C6A1-A275-4A24-9A04-83008ECE572D" Name="Features"><AutoSelect>false</AutoSelect></Features></Sequence><Models/></Visiopharm_Configuration_File>
