# Supplementary material for: Pixelwise H-score: A novel digital image analysis-based metric to quantify membrane biomarker expression from immunohistochemistry images
Source: PLoS One. 2021 Sep 27;16(9):e0245638. doi: 10.1371/journal.pone.0245638 (PMC8475990; doi:10.1371/journal.pone.0245638)
Supplement: S2 File — (ZIP) [file pone.0245638.s004.zip › Visiopharm Apps/IHC calculate pix H score P-cadherin/Classify2D.xml]

<?xml version="1.0" encoding="utf-8"?>
<Visiopharm_Configuration_File><Sequence><SamplingSetup ID="94385BCF-3D44-44C7-93CA-D85787723E14" Name="SamplingSetup"><SamplingFraction>100</SamplingFraction><RandomOrientation>false</RandomOrientation><TreatROIsIndividually>false</TreatROIsIndividually><SamplingRegions><LayerSetROI Type="-1"/></SamplingRegions></SamplingSetup><Features ID="01D6C6A1-A275-4A24-9A04-83008ECE572D" Name="Features"><AutoSelect>false</AutoSelect></Features></Sequence></Visiopharm_Configuration_File>
