# Supplementary material for: Pixelwise H-score: A novel digital image analysis-based metric to quantify membrane biomarker expression from immunohistochemistry images
Source: PLoS One. 2021 Sep 27;16(9):e0245638. doi: 10.1371/journal.pone.0245638 (PMC8475990; doi:10.1371/journal.pone.0245638)
Supplement: S3 File — (ZIP) [file pone.0245638.s005.zip]

Archive with 4 entries (4 files):
- HALO settings/5T4 membrane H-score.analysissettings
- HALO settings/5T4 pix H-score HALO v2b.analysissettings
- HALO settings/P-cadherin pix H-score HALO version v2b.analysissettings
- HALO settings/PDL1 pix H-score HALO v2b.analysissettings
