# Supplementary material for: Pixelwise H-score: A novel digital image analysis-based metric to quantify membrane biomarker expression from immunohistochemistry images
Source: PLoS One. 2021 Sep 27;16(9):e0245638. doi: 10.1371/journal.pone.0245638 (PMC8475990; doi:10.1371/journal.pone.0245638)
Supplement: S3 File — (ZIP) [file pone.0245638.s005.zip › HALO settings/5T4 membrane H-score.analysissettings]

<AlgorithmSettings AlgorithmName="Indica Labs - Multiplex IHC v2.2.0"><Parameter Name="Class List" Value="" /><Parameter Name="Classifier" Value="" /><Parameter Name="Classifier Output Type" Value="Mask" /><Parameter Name="Classify Registered" Value="" /><Parameter Name="Image Zoom" Value="1" /><Parameter Name="Nuclear Masker" Value="" /><Parameter Name="Nuclear Masker Type" Value="Traditional" /><Parameter Name="num_markers" Priority="0" Value="2 stains" /><Parameter Name="nuclear_contrast" Priority="1" Value="0.51" /><Parameter Name="nuclear_min_intensity" Priority="2" Value="0.095" /><Parameter Name="nuclear_min_area" Priority="3" Value="11.3" /><Parameter Name="nuclear_max_area" Priority="4" Value="150" /><Parameter Name="nuclear_roundness" Priority="5" Value="0" /><Parameter Name="nuclear_segg_agg" Priority="6" Value="0.5" /><Parameter Name="nuclear_fill_holes" Priority="7" Value="true" /><Parameter Name="cyto_radius" Priority="8" Value="6" /><Parameter Name="membrane_segg_agg" Priority="9" Value="0.444" /><Parameter Name="cell_min_area" Priority="10" Value="10" /><Parameter Name="cell_max_area" Priority="11" Value="600" /><Parameter Name="min_tissue_od" Priority="12" Value="0.037" /><Parameter Name="tissue_edge_thinkness" Priority="13" Value="0" /><Parameter Name="verbose" Priority="14" Value="true" /><Parameter Name="stain_name" Index="0" Priority="15" Value="Hema" /><Parameter Name="Stain 1" Index="0" Priority="16" Value="0.415,0.443,0.283" /><Parameter Name="stain_nuclei_weight" Index="0" Priority="17" Value="1" /><Parameter Name="stain_use_membrane" Index="0" Priority="18" Value="False" /><Parameter Name="stain_markup_color" Index="0" Priority="19" Value="0,255,0" /><Parameter Name="stain_nuclei_positive_threshold" Index="0" Priority="20" Value="0.075" /><Parameter Name="stain_cyto_positive_threshold" Index="0" Priority="21" Value="2.5" /><Parameter Name="stain_membrane_positive_threshold" Index="0" Priority="22" Value="2.5" /><Parameter Name="stain_name" Index="1" Priority="23" Value="DAB" /><Parameter Name="Stain 2" Index="1" Priority="24" Value="0.407,0.651,0.804" /><Parameter Name="stain_nuclei_weight" Index="1" Priority="25" Value="0" /><Parameter Name="stain_use_membrane" Index="1" Priority="26" Value="True" /><Parameter Name="stain_markup_color" Index="1" Priority="27" Value="255,0,0" /><Parameter Name="stain_nuclei_positive_threshold" Index="1" Priority="28" Value="2.5" /><Parameter Name="stain_cyto_positive_threshold" Index="1" Priority="29" Value="2.5" /><Parameter Name="stain_membrane_positive_threshold" Index="1" Priority="30" Value="0.15" /><Parameter Name="num_phenotypes" Priority="600" Value="0" /><Parameter Name="exclusion_stain" Priority="998" Value="None" /><Parameter Name="output_image" Priority="999" Value="Cell Markup" /></AlgorithmSettings>
