# Supplementary material for: Pixelwise H-score: A novel digital image analysis-based metric to quantify membrane biomarker expression from immunohistochemistry images
Source: PLoS One. 2021 Sep 27;16(9):e0245638. doi: 10.1371/journal.pone.0245638 (PMC8475990; doi:10.1371/journal.pone.0245638)
Supplement: S3 File — (ZIP) [file pone.0245638.s005.zip › HALO settings/PDL1 pix H-score HALO v2b.analysissettings]

<AlgorithmSettings AlgorithmName="Indica Labs - Area Quantification v2.1.3"><Parameter Name="Class List" Value="" /><Parameter Name="Classifier" Value="" /><Parameter Name="Classifier Output Type" Value="Mask" /><Parameter Name="Classify Registered" Value="" /><Parameter Name="Image Zoom" Value="1" /><Parameter Name="blur_radius" Priority="0" Value="0" /><Parameter Name="num_markers" Priority="0" Value="2 stains" /><Parameter Name="min_tissue_od" Priority="1" Value="0.037" /><Parameter Name="tissue_edge_thickness" Priority="2" Value="0" /><Parameter Name="stain_name" Index="0" Priority="3" Value="Stain 1" /><Parameter Name="Stain 1" Index="0" Priority="4" Value="0.402,0.600,1.128" /><Parameter Name="stain_markup_color" Index="0" Priority="5" Value="255,0,0" /><Parameter Name="stain_weak_intensities" Index="0" Priority="6" Value="0.32" /><Parameter Name="stain_moderate_intensities" Index="0" Priority="7" Value="0.5" /><Parameter Name="stain_strong_intensities" Index="0" Priority="8" Value="0.7" /><Parameter Name="stain_name" Index="1" Priority="9" Value="Stain 2" /><Parameter Name="Stain 2" Index="1" Priority="10" Value="0.531,0.537,0.320" /><Parameter Name="stain_markup_color" Index="1" Priority="11" Value="0,255,0" /><Parameter Name="stain_weak_intensities" Index="1" Priority="12" Value="0.25" /><Parameter Name="stain_moderate_intensities" Index="1" Priority="13" Value="0.25" /><Parameter Name="stain_strong_intensities" Index="1" Priority="14" Value="0.25" /><Parameter Name="num_phenotypes" Priority="600" Value="1" /><Parameter Name="phenotype_name" Index="0" Priority="601" Value="Phenotype 1" /><Parameter Name="phenotype_num_criterias" Index="0" Priority="602" Value="2" /><Parameter Name="phenotype_criteria_channel" Index="0,0" Priority="603" Value="Stain 2" /><Parameter Name="phenotype_criteria_filter" Index="0,0" Priority="604" Value="AND Positive" /><Parameter Name="phenotype_criteria_channel" Index="0,1" Priority="605" Value="Stain 1" /><Parameter Name="phenotype_criteria_filter" Index="0,1" Priority="606" Value="AND Negative" /><Parameter Name="exclusion_stain" Priority="998" Value="None" /><Parameter Name="output_image" Priority="999" Value="Stain 1 Markup" /></AlgorithmSettings>
